# Supplementary material for: Long COVID in Uganda: Electrographic findings among patients at risk
Source: Public Health Chall. 2023 Apr 4;2(2):e78. doi: 10.1002/puh2.78 (PMC10586224; doi:10.1002/puh2.78)
Supplement: Supplementary file 2 — Supporting Information [file PUH2-2-e78-s002.xls]

## Sheet: Sheet1
Supplementary file 2: Study Participants data used in the analysis
age	Sex	marital	income	fatigue	chest pain	Difficulty in breathing	palpitations	joint pains	fever	abdominalpain	form of Covid-19	mode of management	duration of symproms from diagnosis to negative PCR	smoking status	sad or blue or depressed or postdischarge	activity level postdischarge	alcohol status	Pulse bm	Systolic BP sitting	Diastolic BP sitting	Systolic BP standing	Diastolic BP standing	sitting BP	standing BP	Weight kg	Height cm	BMI	ECG result final	final ecg2	abnormalecg
2	2	1	3	1	1	1	1	1	1	1	2	1	2	2	1	1	2	76	148	89	137	98	2	2	66	155	3	0	0
1	2	2	3	1	1	0	1	0	1	1	2	1	1	2	1	2	2	96	107	70	111	73	2	2	50	153	2	0	0
2	2	1	3	1	0	0	1	1	1	0	1	1	2	2	2	1	1	98	128	91	130	89	2	2	84	159.5	4	0	0
1	2	1	3	1	1	0	1	1	1	0	1	1	2	2	2	1	2	115	103	60	119	52	2	2	66	155.3	3	0	0
2	2	1	3	1	1	1	1	1	1	0	2	2	2	2	1	1	2	66	138	77	144	85	2	2	97	158	4	0	0
1	2	1	2	0	1	0	0	0	0	0	1	1	2	2	2	2	2	98	112	65	110	69	2	2	71	163	3	0	0
2	1	1	3	1	0	0	0	1	1	1	3	2	2	1	1	2	1	96	149	92	150	84	1	2	73	167	3	0	0
2	2	2	3	1	1	0	0	1	1	1	2	1	1	2	1	2	2	98	128	75	143	90	2	1	55	155	2	0	0
2	1	1	3	1	0	0	0	0	1	0	1	2	1	2	2	2	2	97	118	72	136	80	2	2	85	180	3	0	0
2	2	1	1	1	1	1	0	1	1	1	2	2	2	2	1	2	2	97	121	61	128	79	2	2	63.5	149	3	0	0
2	1	1	3	1	1	1	1	1	1	1	3	2	2	2	2	1	2	97	144	81	131	84	2	2	110	172	4	0	0
1	1	1	1	1	1	1	0	1	0	0	2	2	1	2	1	1	1	96	114	74	120	75	2	2	77	185	2	0	0
2	1	2	3	1	1	1	1	1	1	1	3	2	2	2	1	2	1	97	151	91	157	105	1	1	93.5	177	3	0	0
1	1	1	3	1	0	0	0	0	1	0	1	1	2	2	2	1	2	97	137	75	148	82	2	2	79	188.2	2	0	0
2	1	1	1	1	1	1	0	1	1	1	3	2	1	2	1	1	2	96	122	69	135	77	2	2	69	173	2	1	1	3
2	1	1	1	1	1	1	1	0	1	0	3	2	2	2	2	2	1	98	158	83	136	86	2	2	88	162	4	0	0
2	1	1	2	1	0	0	0	1	1	0	2	2	1	2	2	2	1	99	122	76	138	84	2	2	92	175.5	3	0	0
1	2	2	1	1	1	1	0	0	0	0	2	1	2	2	1	1	2	94	117	76	122	69	2	2	63	156	3	0	0
1	1	1	3	0	1	1	1	0	0	1	2	2	2	2	2	1	1	80	123	76	143	89	2	2	85	172.6	3	0	0
2	1	2	3	1	1	1	0	1	1	0	2	1	1	2	1	1	2	97	125	72	139	87	2	2	77	162	3	0	0
2	2	1	3	1	0	0	0	1	1	1	2	2	1	2	1	2	2	97	115	64	116	70	2	2	89	164.3	4	0	0
2	1	1	3	1	1	1	0	0	1	1	2	2	1	2	1	1	1	93	124	80	145	93	2	1	82	166	3	0	0
1	2	1	1	1	1	1	1	1	1	0	2	1	2	2	1	2	2	84	108	71	127	82	2	2	71	155.1	3	0	0
1	2	2	1	1	1	0	1	1	1	0	2	1	2	2	2	1	2	81	119	72	129	85	2	2	58.5	161.3	2	0	0
2	2	1	3	0	1	0	0	0	0	0	2	1	2	2	1	1	2	78	141	96	154	104	1	1	75	156	4	0	0
2	2	2	3	1	0	0	0	0	0	0	1	2	1	2	2	1	2	90	156	88	151	88	2	2	79	157	4	0	0
2	1	1	3	0	0	0	0	1	1	0	3	2	1	2	1	2	2	66	115	82	130	80	2	2	77	165	3	0	0
1	1	2	3	0	0	0	0	0	0	0	1	1	1	2	2	2	2	72	123	73	133	74	2	2	79	168	3	0	0
1	2	1	3	1	0	0	0	0	0	0	2	1	1	2	2	1	2	95	104	68	102	69	2	2	65	155	3	1	1	6
1	2	1	3	0	0	1	0	0	0	0	2	2	2	2	2	2	2	90	112	65	1112	70	2	2	66	163	2	0	0
2	2	1	3	1	0	0	0	0	0	0	2	1	2	2	1	2	2	80	114	60	110	63	2	2	63	149	3	0	0
2	2	1	3	1	0	0	0	0	0	0	2	1	1	2	2	2	2	70	107	53	103	62	2	2	81	158	4	0	0
2	2	2	3	1	0	0	0	0	0	0	2	1	2	2	2	2	2	82	131	84	137	82	2	2	79	160	4	0	0
2	2	1	3	0	0	0	0	0	0	0	1	2	1	2	1	1	2	78	126	88	137	89	2	2	86	171	3	0	0
2	2	1	3	0	0	0	0	0	0	0	2	2	1	2	1	2	2	96	122	77	112	78	2	2	69	160	3	0	0
1	1	2	3	1	0	0	0	0	1	0	1	1	2	2	2	2	2	71	112	70	111	72	2	2	60	167	2	0	0
1	2	1	3	1	0	0	1	0	0	0	2	2	2	2	1	1	2	73	125	81	122	81	2	2	75	156	4	0	0
2	1	1	3	0	0	0	0	0	0	0	1	1	2	2	1	2	1	62	112	72	116	73	2	2	64	164	2	0	0
1	1	2	1	1	0	0	0	0	1	0	2	1	1	2	1	2	1	66	130	78	128	85	2	2	65	175	2	1	1	4
1	2	1	3	1	0	0	0	1	1	1	2	1	1	2	2	1	1	77	106	71	104	76	2	2	61	162	2	0	0
1	2	2	3	1	0	0	0	1	1	0	1	1	1	2	2	1	2	98	112	79	106	76	2	2	54	168	2	0	0
2	1	1	3	1	1	1	1	1	1	1	3	2	2	2	1	1	2	97	130	79	129	84	2	2	79	183	2	0	0
1	1	2	3	1	0	0	0	0	0	0	1	1	2	2	2	2	1	95	136	83	135	85	2	2	65	177	2	0	0
1	2	2	2	1	1	1	1	1	1	0	2	1	2	2	2	2	2	98	125	74	115	77	2	2	47	153.5	2	0	0
2	1	1	3	0	1	0	0	1	1	0	1	2	1	2	1	2	1	97	139	86	126	84	2	2	82	179	3	0	0
2	2	2	3	1	0	1	0	0	1	0	3	2	1	2	1	1	1	97	120	76	126	82	2	2	70	171.5	2	0	0
2	2	2	3	1	1	1	1	0	0	0	2	2	2	2	2	1	2	98	109	65	116	80	2	2	79	168	3	0	0
2	2	2	3	0	1	0	0	0	0	0	1	2	1	2	1	1	1	95	104	69	116	80	2	2	84	162.4	4	0	0
2	2	1	2	1	0	0	0	0	0	0	2	2	1	2	2	1	2	98	154	91	136	86	1	2	74	151	4	0	0
2	2	2	1	1	1	1	1	1	1	0	3	2	2	2	1	1	2	84	126	87	110	78	2	2	91	169	4	0	0
1	2	2	2	1	1	1	1	1	1	0	2	1	2	2	2	2	2	75	114	73	112	78	2	2	56	167.4	2	0	0
1	2	1	3	1	1	1	0	0	0	0	2	1	2	2	1	1	2	83	122	75	133	87	2	2	63	167.4	2	0	0
1	1	1	2	0	0	0	0	0	0	0	1	1	1	2	2	1	2	81	130	80	128	85	2	2	70	165.3	3	0	0
1	1	2	1	1	1	1	0	0	1	0	3	2	1	1	2	2	1	67	125	75	132	76	2	2	75	183	2	0	0
1	2	1	1	1	1	0	0	0	1	0	2	1	2	2	2	1	2	75	115	67	112	75	2	2	68	155	3	0	0
2	2	1	1	1	1	0	1	0	1	0	2	1	2	2	2	1	1	81	127	80	129	80	2	2	75	161.4	3	1	1	6
1	1	2	3	1	1	0	1	1	0	0	1	1	1	2	1	1	2	85	147	89	135	85	2	2	74	167.5	3	1	1	5
2	1	1	3	1	1	1	0	1	1	1	2	2	1	2	1	2	1	67	129	71	118	68	2	2	73	172	2	0	0
1	2	2	2	1	1	1	1	0	1	0	2	2	2	2	2	1	1	83	114	67	115	72	2	2	83	171.6	3	0	0
1	1	2	2	1	1	0	0	1	1	0	2	1	1	2	2	1	1	80	128	91	145	96	2	1	65	170	2	0	0
2	2	1	3	0	1	0	0	1	0	0	2	1	1	2	1	1	1	69	111	66	106	74	2	2	68	165	2	0	0
2	2	1	1	1	1	0	0	1	1	0	2	1	1	2	2	1	1	116	94	60	108	62	2	2	74	170.2	3	0	0
2	2	2	1	1	1	0	0	1	1	0	2	2	2	2	2	1	1	71	107	67	98	57	2	2	67	156.5	3	1	1	7
1	1	2	2	0	0	0	0	0	0	0	1	1	1	2	2	1	2	85	130	71	118	71	2	2	70	173.4	2	0	0
1	1	2	1	0	1	0	0	1	1	0	1	1	1	2	2	1	2	67	124	71	125	73	2	2	53	160	2	0	0
2	1	1	1	1	0	0	0	1	1	0	1	2	2	2	2	1	2	86	121	77	144	74	2	2	82	173.1	3	0	0
1	1	1	2	1	1	1	1	0	1	0	2	1	2	2	2	1	2	80	139	90	135	85	2	2	79	168.4	3	1	1	2
2	1	1	2	1	1	1	0	1	1	1	2	1	2	2	1	1	2	99	129	81	134	93	2	2	98	172.2	4	0	0
2	2	2	2	1	1	0	1	1	1	0	2	2	2	2	2	2	1	75	127	92	130	90	2	2	74	158.2	3	1	1	3
1	2	2	1	1	1	1	1	1	1	0	2	1	2	2	2	1	1	98	112	65	109	65	2	2	80	170.6	3	0	0
2	1	1	2	1	1	1	1	1	1	0	2	1	2	2	2	1	2	77	110	75	106	72	2	2	74	173.2	2	0	0
1	2	2	1	1	1	1	1	1	1	1	2	1	2	2	1	2	1	72	111	71	110	76	2	2	51	167.4	1	0	0
1	2	2	3	1	1	1	1	0	1	0	1	2	1	2	2	1	2	71	108	66	110	72	2	2	69	166	3	0	0
2	2	1	3	1	0	0	0	1	1	0	1	1	1	2	2	1	2	94	117	80	126	79	2	2	74	158	3	0	0
2	2	2	2	1	1	1	0	1	1	1	3	2	2	2	1	1	2	74	135	87	130	90	2	2	57	156.5	2	1	1	7
1	2	2	1	1	0	1	1	1	1	0	2	1	2	2	2	2	2	83	119	55	131	86	2	2	52	154.7	2	0	0
1	2	2	2	1	1	1	0	1	0	0	1	1	2	1	2	1	1	90	126	77	125	78	2	2	60	152.2	3	1	1	4
1	2	2	2	1	0	0	0	0	1	0	1	1	2	2	1	1	2	84	129	73	127	83	2	2	76	165	3	0	0
1	2	2	1	1	1	1	0	0	1	0	2	1	2	2	2	1	2	115	143	80	137	84	2	2	66	157.2	3	0	0
2	1	2	3	0	0	0	0	0	0	0	1	1	2	2	2	2	2	72	134	78	124	85	2	2	70	165	3	0	0
2	2	1	2	1	0	0	0	0	0	0	1	1	1	2	2	1	2	92	130	96	136	97	2	2	76	150.5	4	0	0
1	2	2	3	1	1	0	0	1	0	1	2	1	1	2	2	1	2	98	110	70	108	70	2	2	47	157.6	2	0	0
1	1	2	3	1	1	0	0	1	0	0	1	1	1	1	1	2	1	79	110	62	103	65	2	2	89	187	3	0	0
1	2	1	3	1	1	1	1	0	1	0	2	1	2	2	1	1	2	74	102	58	117	64	2	2	55	162	2	0	0
2	2	1	2	1	1	1	1	0	1	0	3	2	2	2	2	1	1	71	113	68	114	74	2	2	70	162.5	3	0	0
2	2	2	1	1	1	0	1	0	0	0	1	1	1	2	2	1	2	93	142	83	137	92	2	2	73	154.4	4	0	0
1	1	1	1	1	1	0	0	1	1	1	1	1	1	2	2	1	2	74	131	71	124	84	2	2	60	150.6	3	0	0
1	2	1	3	1	1	0	0	1	1	0	1	1	2	2	1	1	1	83	109	64	111	76	2	2	58	162.3	2	0	0
2	2	1	1	1	1	1	1	0	1	1	3	2	2	2	1	1	2	95	142	90	124	85	1	2	100	163.7	4	0	0
2	1	1	3	1	1	0	0	0	0	0	1	2	1	2	2	1	1	87	133	87	148	93	2	1	88	179.8	3	0	0
2	1	1	2	1	1	1	1	0	1	0	3	2	2	2	1	1	2	93	131	80	119	83	2	2	92	174.5	4	0	0
2	1	1	2	0	1	1	0	0	0	0	3	2	1	2	2	1	2	73	115	67	107	67	2	2	72	173	2	0	0
2	2	1	2	1	1	0	1	0	0	0	2	2	1	2	1	1	2	63	144	91	157	99	1	1	83	161	4	0	0
1	2	1	1	1	1	0	0	0	0	0	1	2	1	2	2	2	2	96	119	73	124	85	2	2	61	148.7	3	0	0
1	1	1	1	1	1	0	1	1	1	0	1	2	2	2	2	1	2	60	132	78	126	78	2	2	66	163.4	2	1	1	4
2	1	1	1	0	0	0	0	0	0	0	1	2	1	2	2	1	1	87	126	83	130	86	2	2	64	163.9	2	1	1	2
1	2	1	2	1	0	0	0	0	1	0	2	1	2	2	2	1	1	100	127	68	132	70	2	2	55	155	2	0	0
1	2	2	2	1	1	1	1	0	1	0	2	1	2	2	2	1	2	110	119	58	112	77	2	2	70	159	3	0	0
1	2	2	2	0	0	0	0	0	1	0	1	1	2	2	2	1	1	108	120	77	177	77	2	2	60	149	3	0	0
2	2	1	3	1	0	0	0	0	1	0	1	2	2	2	2	1	1	89	137	89	132	90	2	2	61	150	3	0	0
2	1	1	3	1	1	1	1	1	1	0	3	2	2	2	2	1	1	73	127	73	125	73	2	2	87	177.5	3	0	0
1	2	1	3	1	0	0	1	1	1	0	1	1	1	2	1	1	2	89	121	69	118	74	2	2	79	153.2	4	0	0
2	2	1	3	1	1	0	1	1	1	0	2	2	1	2	2	1	2	84	120	67	116	79	2	2	61	156	3	0	0
1	1	2	2	1	1	0	0	1	1	0	1	1	2	2	2	1	2	85	139	94	145	98	2	1	58	168	2	0	0
2	1	1	2	1	1	1	1	1	1	1	3	2	1	2	1	2	2	78	137	84	131	89	2	2	89	171	4	0	0
1	1	1	1	1	1	1	0	0	0	0	1	1	2	2	2	2	2	80	131	77	131	85	2	2	58	165.5	2	0	0
1	1	2	2	0	0	0	0	0	1	0	1	1	1	2	2	1	1	68	155	86	157	94	2	1	94	186.3	3	1	1	3
2	1	1	1	0	1	0	0	1	0	0	1	1	1	2	1	1	1	100	137	69	128	73	2	2	100	180.5	4	0	0
1	2	2	2	1	1	0	1	1	1	0	2	1	2	2	2	1	2	87	103	69	107	73	2	2	65	163	2	0	0
2	1	1	1	0	0	0	0	0	0	0	1	1	1	2	2	1	1	95	159	93	169	98	1	1	76	166.7	3	1	1	2
2	1	1	1	1	1	1	0	1	1	0	1	2	1	2	2	1	2	70	150	97	145	91	1	1	66	164	2	0	0
1	2	2	1	1	1	1	1	1	1	0	2	1	2	1	1	2	1	87	111	75	124	88	2	2	73	166	3	0	0
2	1	1	1	1	0	1	0	1	1	0	2	2	1	1	1	2	1	124	139	74	121	77	2	2	73	164	3	1	1	6
1	1	1	1	0	1	0	1	1	1	0	1	1	1	2	1	2	1	81	151	81	157	94	2	1	95	186	3	1	1	7
1	1	1	1	0	1	1	0	0	1	0	1	1	2	2	2	2	1	81	151	89	143	97	2	1	90	176.7	3	1	1	3
1	1	2	1	0	1	0	0	0	1	0	1	1	2	2	2	2	2	66	133	75	129	83	2	2	60	169	2	0	0
2	2	2	2	0	0	0	0	0	0	0	1	2	1	2	2	1	2	82	110	70	114	78	2	2	72	152.4	4	0	0
1	1	2	1	1	1	0	0	1	1	0	1	1	2	1	2	2	1	75	144	86	131	84	2	2	71	182	2	0	0
1	1	2	1	1	0	0	0	1	1	0	1	1	1	1	2	2	1	99	135	75	115	74	2	2	55	171	2	0	0
1	1	1	1	0	1	1	0	1	1	0	1	1	1	2	2	2	1	99	136	85	133	90	2	2	58	175	2	0	0
1	1	1	1	0	1	1	0	0	0	0	1	1	2	1	2	2	1	73	135	83	141	98	2	1	70	169	2	0	0
1	1	1	1	0	0	0	0	1	0	0	1	1	2	2	2	2	1	69	149	81	140	90	2	1	56	172.5	2	0	0
1	2	2	1	0	1	0	0	1	0	0	1	1	1	2	2	1	1	84	130	72	119	76	2	2	56	153	2	0	0
1	1	2	1	0	0	0	0	0	0	0	1	1	2	2	2	1	1	64	156	88	159	90	2	1	102	168	4	1	1	8
2	1	1	1	0	0	0	0	0	0	0	1	1	1	2	2	1	1	91	141	87	132	92	2	2	75	166.5	3	0	0
2	2	1	2	1	0	0	0	1	1	0	1	1	2	2	2	1	2	66	131	79	117	79	2	2	66	160.5	3	0	0
1	1	2	1	1	0	1	1	1	0	0	2	1	2	2	1	1	1	60	122	76	132	87	2	2	61	168.2	2	0	0
1	1	2	3	1	1	1	1	0	0	0	2	1	2	1	2	1	1	69	121	74	134	81	2	2	71	175	2	0	0
1	1	2	3	1	0	0	0	1	0	0	2	1	1	2	1	1	2	66	125	79	132	74	2	2	64	165.5	2	1	1	3
1	1	1	3	1	0	1	0	1	1	1	1	1	1	2	2	1	1	79	132	77	117	78	2	2	57	167.4	2	0	0
1	1	2	3	1	1	0	0	0	1	0	1	1	1	2	2	1	1	64	128	78	129	79	2	2	84	177.4	3	0	0
2	1	1	3	1	1	1	0	1	1	0	2	2	2	1	1	2	1	75	133	75	138	87	2	2	77	173	3	1	1	3
2	2	1	3	1	1	1	1	0	1	1	2	1	1	2	1	1	1	95	151	96	155	100	1	1	110	163	4	0	0
1	1	2	3	1	1	1	1	1	1	1	2	1	1	2	1	1	1	82	148	85	139	89	2	2	74	166	3	0	0
1	1	1	3	0	1	0	0	0	1	1	1	1	2	2	1	2	2	62	116	70	112	68	2	2	74	175.3	2	0	0
1	1	2	3	1	1	0	0	0	0	0	2	2	1	2	1	2	1	71	134	90	135	91	2	2	56	174.8	1	0	0
2	2	2	1	1	1	1	0	1	1	0	3	2	2	2	2	1	1	49	139	84	138	81	2	2	110	165.5	4	0	0
2	1	1	3	1	1	0	0	0	0	0	1	1	1	1	2	1	1	77	153	95	145	105	1	1	70	175.5	2	1	1	2
2	2	2	2	1	1	1	1	1	1	0	1	1	2	2	2	1	1	87	130	77	139	87	2	2	64	168.4	2	0	0
1	2	1	2	1	1	0	0	0	0	0	2	1	1	2	2	1	2	91	131	80	133	86	2	2	77	158.5	4	0	0
1	1	2	3	1	1	0	0	0	1	0	1	1	1	2	2	1	1	57	128	66	147	90	2	1	83	177.7	3	0	0
2	2	1	1	1	0	0	0	1	1	0	1	1	2	2	2	1	2	73	106	72	92	77	2	2	75	163	3	0	0
2	2	1	1	1	1	1	1	1	1	0	2	1	2	2	2	1	2	66	106	67	103	86	2	2	79	162	4	0	0
1	2	2	2	1	0	0	0	1	1	0	2	1	2	2	2	1	2	102	117	74	107	74	2	2	60	161.9	2	0	0
2	2	1	1	1	1	0	0	1	0	0	1	1	1	2	2	1	2	118	102	82	93	81	2	2	73	157	3	0	0
2	1	1	1	1	1	1	1	1	1	0	3	2	2	1	1	1	2	110	113	84	113	94	2	2	54	168	2	0	0
1	1	2	1	1	0	1	1	1	1	0	2	1	2	2	2	1	2	110	136	93	129	93	2	2	58	164	2	1	1	6
2	2	1	2	1	0	0	0	0	0	0	1	1	2	2	2	1	1	100	117	86	126	97	2	2	66	157.5	3	0	0
2	1	1	1	1	0	1	0	0	1	0	2	1	2	1	2	2	2	90	131	90	128	91	2	2	74	172.3	2	0	0
1	2	2	2	0	0	1	0	1	1	0	1	2	1	2	2	1	2	127	107	74	91	79	2	2	56	156	2	0	0
2	2	2	2	0	1	0	0	0	1	0	1	1	2	2	2	1	2	78	104	76	105	83	2	2	67	154	3	0	0
1	1	2	1	0	0	1	0	0	1	0	1	1	1	2	1	1	2	90	132	81	120	85	2	2	75	183.8	2	1	1	3
2	2	1	3	0	0	0	0	0	1	0	1	1	2	2	2	1	2	104	99	72	99	73	2	2	72	171.3	2	1	1	4
2	1	1	2	1	0	0	0	0	1	0	2	2	1	2	2	1	2	97	106	69	98	73	2	2	64	185.8	2	0	0
1	2	2	1	0	0	0	0	0	0	0	1	1	1	2	2	1	2	85	114	78	102	69	2	2	51	147.2	2	0	0
1	1	2	1	1	0	0	0	1	1	0	1	1	1	2	1	1	2	67	120	94	114	83	2	2	63	169.5	2	0	0
1	1	2	1	1	1	0	0	0	1	0	1	1	2	2	2	2	1	61	122	75	133	85	2	2	56	163.5	2	0	0
1	1	2	3	1	0	1	1	1	1	0	2	2	2	2	1	1	2	104	140	85	148	94	2	1	61	169	2	1	1	6
1	1	2	3	1	0	0	0	0	0	0	1	1	2	2	2	1	2	77	127	78	119	85	2	2	69	175.5	2	0	0
1	1	2	2	1	0	1	1	0	0	0	1	1	1	2	2	2	1	82	115	71	116	88	2	2	61	179	2	0	0
1	1	2	3	0	0	0	0	0	0	0	1	1	1	2	2	1	2	60	104	62	103	69	2	2	52	164	2	0	0
1	1	2	3	1	1	0	0	1	1	0	1	1	2	2	2	1	2	61	111	69	110	88	2	2	62	184	1	1	1	8
1	1	1	3	1	0	0	0	1	1	0	1	1	2	1	1	1	1	55	133	80	134	88	2	2	68	167	2	1	1	8
1	1	2	3	1	0	1	0	1	1	0	2	1	1	2	2	1	1	66	117	67	115	76	2	2	70	184	2	0	0
1	1	2	3	0	0	0	0	0	0	0	1	1	2	2	2	1	1	60	121	68	127	82	2	2	60	165.6	2	0	0
1	1	2	3	1	1	0	1	0	0	0	1	1	1	2	1	1	1	93	156	79	137	97	2	2	80	184	2	0	0
1	2	2	3	0	0	0	0	0	1	0	1	1	1	2	2	1	1	94	127	83	122	92	2	2	87	161.5	4	0	0
1	2	2	2	1	0	0	0	1	1	0	1	1	1	2	2	1	2	97	103	85	109	97	2	2	68	161.8	3	0	0
1	1	2	3	1	1	0	0	1	1	0	1	1	1	2	2	1	2	72	114	78	118	87	2	2	84	172.8	3	1	1	3
1	1	1	3	1	0	0	0	1	0	0	2	1	1	2	1	2	1	72	121	71	134	78	2	2	63	167	2	0	0
1	1	2	3	1	0	0	1	0	1	0	1	1	2	2	2	1	1	71	115	78	117	89	2	2	60	171	2	0	0
1	1	1	3	0	0	0	0	0	1	0	1	1	1	2	2	1	2	76	136	72	144	79	2	2	72	176.5	2	0	0
1	1	1	3	1	0	1	1	1	1	0	2	1	2	2	1	1	1	83	112	72	109	76	2	2	92	164	4	1	1	1
1	1	2	3	1	0	0	0	0	0	0	1	1	1	2	2	1	2	61	123	70	114	90	2	2	51	163	2	0	0
1	1	1	3	0	0	1	0	0	0	0	2	1	1	2	2	1	2	65	112	80	119	86	2	2	58	165.5	2	1	1	3
2	1	1	3	0	0	1	0	0	0	0	3	2	2	2	2	2	2	85	108	89	116	94	2	2	82	165.6	3	1	1	7
2	1	1	1	0	1	1	0	1	1	0	3	2	2	2	1	1	2	94	131	94	133	106	2	2	70	170.8	2	0	0
1	1	2	2	1	1	1	1	1	1	0	2	1	1	2	2	1	2	77	128	77	124	87	2	2	93	175.5	4	0	0
1	1	1	1	0	1	1	1	1	1	0	3	2	2	2	1	2	2	64	123	75	143	92	2	1	89	171.8	4	1	1	7
1	2	2	1	1	0	1	0	0	0	0	1	1	2	2	2	1	1	103	133	85	130	97	2	2	64	158.4	3	0	0
1	1	2	2	0	1	0	0	0	0	0	1	1	1	2	2	1	2	93	122	68	120	82	2	2	57	159	2	0	0
2	1	1	1	1	1	1	1	0	0	0	3	2	2	1	1	1	1	79	147	83	149	86	2	2	116	179.2	4	0	0
1	1	2	1	0	0	0	0	0	0	0	1	1	2	2	2	2	1	78	133	86	139	88	2	2	70	169.5	2	0	0
1	1	2	2	0	0	0	0	0	0	0	2	1	1	2	2	1	2	100	131	91	131	96	2	2	75	166	3	0	0
1	1	2	1	0	1	0	0	0	0	1	1	1	1	1	2	1	1	117	138	96	128	100	2	2	57	149	3	0	0
2	2	2	1	1	0	0	1	1	1	0	1	2	1	2	2	1	1	92	110	88	104	85	2	2	70	151.5	4	0	0
2	2	2	1	1	1	1	0	1	0	0	3	2		2	1	1	1	82	146	89	151	104	2	1	82	156.7	4	0	0
2	1	1	2	0	0	1	0	0	1	0	3	2	2	2	2	2	1	86	130	89	139	106	2	2	118	163.8	4	1	1	3
2	1	1	1	0	1	0	0	0	0	0	1	2	1	1	1	1	1	115	156	87	160	98	2	1	51	166.5	1	1	1	6
1	2	2	1	0	1	1	1	1	1	0	3	2	2	2	1	1	2	77	105	79	112	82	2	2	40	141	2	0	0
2	2	1	1	1	0	0	0	0	0	1	2	2	1	2	1	1	2	59	105	77	110	84	2	2	87	153	4	1	1	9
2	2	1	1	0	0	1	0	1	1	0	2	2	1	2	1	1	2	94	110	77	108	85	2	2	92	161.5	4	0	0
2	1	1	2	0	0	1	0	0	0	0	2	2	1	2	2	1	1	100	128	94	138	103	2	2	49	161.8	2	1	1	2
1	1	2	2	1	0	0	0	0	1	0	1	2	1	2	2	2	2	91	130	72	140	79	2	2	68	172.5	2	0	0
1	1	2	1	0	0	0	0	0	0	0	1	2	1	2	1	2	1	95	116	72	119	85	2	2	71	180	2	0	0
1	1	2	1	0	1	0	0	0	0	0	1	2	1	2	1	2	1	92	132	90	130	97	2	2	55	168	2	0	0
2	2	2	1	1	0	0	0	1	0	0	2	2	1	2	2	2	1	83	113	77	106	86	2	2	108	158.3	4	0	0
2	2	2	1	0	0	0	0	0	1	0	1	2		2	2	1	1	88	113	69	107	68	2	2	88	162	4	0	0
1	1	2	1	0	0	0	0	0	0	0	1	1	2	2	2	1	2	68	130	82	144	96	2	1	77	174	3	0	0
1	1	2	1	0	0	0	0	0	0	0	1	1	1	2	2	1	1	69	123	73	123	81	2	2	102	177	4	0	0
2	1	1	3	0	0	1	1	0	1	0	2	2	2	2	2	2	1	70	173	110	169	117	1	1	86	176.5	3	1	1	3
2	2	2	1	1	0	1	0	0	0	0	2	2	1	2	1	1	1	116	118	80	94	75	2	2	76	149	4	0	0
1	1	2	1	1	0	0	1	0	0	0	2	2		1	1	1	1	76	129	95	148	100	2	1	57	169.3	2	0	0
2	1	2	2	0	0	0	0	0	1	0	3	2	1	2	1	1	2	81	126	72	148	92	2	1	70	168	2	0	0
1	2	2	2	0	0	1	0	0	0	0	1	2	1	2	2	1	2	56	93	65	112	77	2	2	54	159.5	2	0	0
2	2	2	3	0	0	0	0	1	1	0	2	2	1	2	2	1	1	102	124	79	120	90	2	2	71	162	3	0	0
2	2	2	1	0	0	0	0	0	0	0	1	2		1	2	1	2	64	101	71	107	79	2	2	76	154.4	4	1	1	3
1	2	1	1	0	1	1	0	0	1	0	2	2	1	2	2	1	2	98	119	73	118	88	2	2	66	156.6	3	0	0
1	2	2	1	0	0	1	0	0	1	0	3	2	1	2	2	1	2	91	108	74	117	84	2	2	58	139	4	0	0
2	2	1	1	1	0	0	0	1	1	0	3	2	2	2	1	1	1	88	121	85	109	81	2	2	79	160.5	4	0	0
1	2	2	1	0	0	1	0	0	1	0	2	2		2	1	2	1	83	119	92	122	101	2	2	68	166.3	2	0	0
2	1	1	1	1	0	1	0	0	1	0	2	2	1	1	2	1	2	95	129	77	126	91	2	2	94	177.5	3	1	1	3
1	2	1	2	1	1	1	1	0	1	0	3	2	2	2	2	1	2	91	105	85	107	88	2	2	70	152.5	4	0	0
2	2	2	1	1	1	1	0	0	1	0	1	2	2	2	1	1	1	65	146	87	141	86	2	2	63	163.5	2	0	0
2	1	1	2	1	1	0	1	1	0	0	1	2	2	2	2	1	1	86	165	102	151	98	1	1	75	163.3	3	1	1	7
2	2	1	2	1	1	1	1	1	1	0	2	2		2	1	1	1	68	126	89	126	94	2	2	86	152.5	4	0	0
2	2	1	1	1	1	0	1	1	0	0	1	2	2	2	2	1	2	80	136	76	119	85	2	2	58	162	2	1	1	5
2	1	1	2	0	0	1	1	0	1	0	2	2	1	2	2	1	1	71	115	68	126	91	2	2	77	162.6	3	0	0
2	1	1	2	1	0	0	1	1	1	0	1	2	1	2	2	1	1	94	149	84	165	105	2	1	68	164	3	0	0
2	1	2	1	1	1	0	0	0	1	0	2	2	2	1	2	1	2	82	120	88	127	106	2	2	64	171.5	2	1	1	3
1	2	2	1	1	1	1	1	0	1	0	2	2	1	2	1	1	1	92	123	77	121	89	2	2	49	152.7	2	0	0
2	1	1	2	1	1	1	0	1	1	0	2	2	1	2	2	2	1	72	127	62	128	80	2	2	75	165.5	3	0	0
2	1	1	2	0	1	1	0	0	1	0	2	2	2	2	2	1	1	85	129	85	141	93	2	1	87	171.8	3	0	0
2	1	2	3	0	0	1	0	0	1	0	2	2	1	2	2	1	1	72	147	108	155	112	1	1	100	177.4	4	1	1	3
2	1	1	3	1	1	1	0	0	1	0	3	2	1	2	1	1	1	72	143	89	148	90	2	1	86	174.6	3	0	0
2	2	1	3	1	1	1	1	0	1	0	2	2	1	2	1	1	1	78	155	104	161	114	1	1	115	170	4	1	1	3
2	1	1	3	1	1	1	0	1	1	0	3	2	1	2	2	2	1	73	122	92	130	96	2	2	89	164.2	4	0	0
1	1	2	3	0	1	1	0	0	0	0	1	2	1	2	2	1	1	71	135	87	130	92	2	2	69	163.8	3	0	0
2	2	1	3	1	1	1	0	1	1	0	2	2	1	2	2	1	1	84	112	74	123	79	2	2	58	157.5	2	0	0
2	2	2	1	1	1	0	0	0	1	0	2	2	1	2	1	1	2	61	161	93	172	101	1	1	70	157.8	3	0	0
2	1	1	3	1	1	1	0	0	1	0	2	2	1	2	2	1	2	86	120	73	129	80	2	2	58	158.4	2	0	0
2	2	2	1	1	1	1	0	1	1	0	3	2	1	2	2	1	1	78	126	91	144	110	2	1	78	159.4	4	0	0
2	2	2	3	0	0	1	0	0	1	0	2	2	1	2	1	1	1	80	153	91	166	104	1	1	87	159.6	4	1	1	4
2	1	1	3	1	1	1	1	1	0	0	2	2	1	2	1	1	2	66	115	62	128	95	2	2	94	171	4	0	0
1	2	1	3	1	0	0	0	0	1	0	2	2	2	2	1	1	1	73	100	68	102	83	2	2	70	163	3	0	0
2	1	1	3	0	1	1	0	1	1	0	2	2	1	2	2	1	1	98	118	66	124	79	2	2	60	164.2	2	0	0
2	2	1	3	1	1	1	1	1	1	0	2	2	1	1	1	1	1	78	99	62	97	78	2	2	62	156.3	3	0	0
1	2	2	1	0	0	0	0	0	1	1	1	1	1	1	2	1	2	84	102	73	113	87	2	2	60	158.5	2	1	1	1
1	1	2	1	0	0	0	0	0	1	0	1	1	1	2	1	1	1	78	122	72	119	77	2	2	88	173	3	0	0
2	2	2	1	1	0	0	0	0	1	0	3	2	1	2	1	2	2	129	109	84	103	86	2	2	52	154	2	0	0
2	2	2	1	0	0	0	0	0	0	0	2	2	2	2	1	2	1	87	119	86	124	98	2	2	64	185.7	2	0	0
1	2	2	1	1	0	0	0	0	1	0	1	1	1	1	2	1	1	104	99	79	103	86	2	2	56	151.3	2	0	0
2	2	2	2	0	0	0	0	1	1	0	3	2	2	2	1	1	2	85	104	68	98	82	2	2	75	153	4	0	0
1	2	2	2	0	0	0	0	0	0	0	2	1	2	2	1	1	1	98	121	80	109	83	2	2	60	170	2	0	0
